# Supplementary material for: A pilot study for decellularizing porcine cornea for future use in corneal regeneration
Source: PLoS One. 2025 Dec 31;20(12):e0339462. doi: 10.1371/journal.pone.0339462 (PMC12755736; doi:10.1371/journal.pone.0339462)
Supplement: S2 File — (XLSX) [file pone.0339462.s002.xlsx]

## Sheet: DNA
ID1: PicoGreen-+DNA1450-Cornea Decell																				Tube name																					Dilution corrected (N:20 & D:5)				DNA
Fluorescence (FI)														DNA measurement							Empty tube weights						Avg.		Sample tube weights						Avg.		Sample dry weight						Dry weight	RFU/mg	ng/mg
														C2	N1	Native cornea				C2N1	1017.1		1017.1		1017.2		1017.13		1019.2		1019.1		1019.1		1019.13		2			N2.1	44832	896640	2	448320	1871.92
1. Raw Data (485-12/EM520)															N2	Native cornea				C2N2	1036.5		1036.4		1036.6		1036.5		1037.9		1037.9		1037.9		1037.9		1.4			N2.2	22795	455900	1.4	325643	1359.69
														C4	N1	Native cornea				C4N1	1036.9		1036.8		1036.9		1036.87		1039.5		1039.5		1039.5		1039.5		2.63333			N4	29605	592100	2.63333	224848	938.831
	1	2	3	4	5	6	7	8	9	10	11	12		C2	D1	Decellularized cornea				C2D1	1015		1015		1015.1		1015.03		1019.1		1019.1		1019.2		1019.13		4.1			D2.1	748	3740	4.1	912.195	3.80878
A	232126	252319					3065	3115							D2	Decellularized cornea				C2D2	1001		1001		1001		1001		1004.4		1004.4		1004.5		1004.43		3.43333			D2.2	2347	11735	3.43333	3417.96	14.2714
B	26712	27326	45945	49167	3415	3530									D3	Decellularized cornea				C2D3	1026.2		1026.3		1026.3		1026.27		1029.7		1029.6		1029.7		1029.67		3.4			D2.3	1223	6115	3.4	1798.53	7.50958
C	4666	4906	24956	26082	5449	4694								C4	D1	Decellularized cornea				C4D1	1028.6		1028.4		1028.4		1028.47		1032.3		1032.3		1032.2		1032.27		3.8			D4	366	1830	3.8	481.579	2.01078
D	2221	2398			3845	4050
E	2172	2273
F	2259	3190	31376	33282
G
H
2. Blank corrected based on Raw Data (485-12/EM520)
																																								Standard 1 avg RFU:		239498
	1	2	3	4	5	6	7	8	9	10	11	12																												Standard 1 conc.:		1000
A	229402	249595					341	391
B	23988	24602	43221	46443	691	806
C	1942	2182	22232	23358	2725	1970
D	-504	-327			1121	1326
E	-553	-452
F			28652	30558
G
H
3. Layout
	1	2	3	4	5	6	7	8	9	10	11	12
A	S1	S1					X15	X15
B	S2	S2	X2	X2	X9	X9
C	S3	S3	X3	X3	X10	X10
D	S4	S4			X11	X11
E	S5	S5
F	B	B	X6	X6
G
H
4. Standard Concentrations
	1	2	3	4	5	6	7	8	9	10	11	12
A	1000	1000
B	100	100
C	10	10
D	1	1
E	0	0
F
G
H
5. Sample IDs
	1	2	3	4	5	6	7	8	9	10	11	12
A							D4	D4
B			N2.1	N2.1	D2.1	D2.1
C			N2.2	N2.2	D2.2	D2.2
D					D2.3	D2.3
E
F			N4	N4
G
H
6. Average over replicates based on Blank corrected (485-12/EM520)
	1	2	3	4	5	6	7	8	9	10	11	12
A	239498	239498					366	366
B	24295	24295	44832	44832	748	748
C	2062	2062	22795	22795	2347	2347
D	-415	-415			1223	1223
E	-502	-502
F			29605	29605
G
H

## Sheet: GAGs
						Tube name																													Dry weight (mg):
GAGs measurement							Empty tube weights						Avg.		Sample tube weights						Avg.		Sample dry weight			Group		Absorbance @ 650 (0,1s)	Blank Corrected	Factor Applied	Concs.	Dilution		Average		ug/mg
C2	N1	Native cornea				C2N1	1018.9		1018.9		1018.8		1018.87		1022.8		1022.4		1022.4		1022.53		3.66667			native cornea	N2.1	0.729974	0.693536	3.46768	17.8479	5	N2.1	18.1691	3.66667	4.95521
	N2	Native cornea				C2N2	1026.6		1026.6		1026.6		1026.6		1029.8		1029.8		1029.8		1029.8		3.2					0.754552	0.718114	3.59057	18.4903
C4	N1	Native cornea				C4N1	1008.8		1008.9		1008.8		1008.83		1012		1011.7		1011.8		1011.83		3				N2.2	0.711723	0.675285	3.37642	17.3708	5	N2.2	17.6185	3.2	5.50578
C2	D1	Decellularized cornea				C2D1	1001.4		1001.5		1001.4		1001.43		1006.3		1006.4		1006.8		1006.5		5.06667					0.730674	0.694236	3.47118	17.8662
	D2	Decellularized cornea				C2D2	1004.3		1004.4		1004.3		1004.33		1010.2		1009.7		1010.1		1010		5.66667				N4	0.692973	0.656535	3.28267	16.8807	5	N4	17.0258	3	5.67527
	D3	Decellularized cornea				C2D3	1011		1011		1011.1		1011.03		1016.8		1016.7		1016.7		1016.73		5.7					0.704077	0.667638	3.33819	17.1709
C4	D1	Decellularized cornea				C4D1	1001.7		1001.5		1001.5		1001.57		1006.3		1006.2		1006.2		1006.23		4.66667			decell cornea	D2.1	0.595425	0.558986	2.23595	11.4086	4	D2.1	11.4525	5.06667	2.26036
																												0.599624	0.563186	2.25274	11.4964
																											D2.2	0.698839	0.6624	2.6496	13.5711	4	D2.2	13.7921	5.66667	2.4339
																												0.719973	0.683535	2.73414	14.0131
																											D2.3	0.608373	0.571934	2.28774	11.6794	4	D2.3	11.9282	5.7	2.09267
																												0.632172	0.595734	2.38293	12.177
																											D4	0.55361	0.517172	2.06869	10.5342	4	D4	10.6281	4.66667	2.27745
																												0.56259	0.526152	2.10461	10.722
																											Standard1	1.02822	0.991778	0.991778	4.90436
																												1.04863	1.0122	1.0122	5.0111
																											Standard2	0.670783	0.634345	0.634345	3.03577
																												0.689443	0.653004	0.653004	3.13332
																											Standard3	0.271139	0.234701	0.234701	0.946508
																												0.275432	0.238993	0.238993	0.968949
																											Blank	0.0363556
																												0.0363556

## Sheet: Values for graph Fig 1
				Native	Decellularized			Parameter
Native	Decellularized		Number of values	3	4			Table Analyzed	DNA
1871.92	3.80878		Minimum	938.8	2.01			Column A	Native
1359.69	14.2714		25% Percentile	938.8	2.46			vs	vs
938.831	7.50958		Median	1360	5.66			Column B	Decell
	2.01078		75% Percentile	1872	12.58
			Maximum	1872	14.27			Mann Whitney test
								P value	0.0286
			Mean	1390	6.9			Exact or approximate P value?	Exact
			Std. Deviation	467.3	5.421			P value summary	*
			Std. Error	269.8	2.71			Are medians signif. different? (P < 0.05)	Yes
								One- or two-tailed P value?	One-tailed
			Lower 95% CI	229.3	-1.725			Sum of ranks in column A,B	18 , 10
			Upper 95% CI	2551	15.53			Mann-Whitney U	0.0

## Sheet: Values for graph fig 3
Native	Decellularized			Native	Decellularized			Parameter
4.95521	2.26036		Number of values	3	4			Table Analyzed	GAGs
5.50578	2.4339		Minimum	4.955	2.093			Column A	Native
5.67527	2.09267		25% Percentile	4.955	2.135			vs	vs
	2.27745		Median	5.506	2.269			Column B	Decellularized
			75% Percentile	5.675	2.395			Mann Whitney test
			Maximum	5.675	2.434			P value	0.0571
								Exact or approximate P value?	Exact
			Mean	5.379	2.266			P value summary	ns
			Std. Deviation	0.3765	0.1395			Are medians signif. different? (P < 0.05)	No
			Std. Error	0.2174	0.06976			One- or two-tailed P value?	Two-tailed
								Sum of ranks in column A,B	18 , 10
			Lower 95% CI	4.444	2.044			Mann-Whitney U	0.0
			Upper 95% CI	6.314	2.488
